# Supplementary material for: Environmental and Genetic Factors Associated with Solanesol Accumulation in Potato Leaves
Source: Front Plant Sci. 2016 Aug 25;7:1263. doi: 10.3389/fpls.2016.01263 (PMC4996988; doi:10.3389/fpls.2016.01263)
Supplement: Supplementary file 3 [file Table3.XLSX]

## Sheet: Sheet1
Table S3. Differentially expressed genes in cv. Desiree samples grown at elevated temperatures.
Transcripts presented in the table underly solanesol QTL intervals identified in population 06H1 which is defined as being < 5 Mb from the most highly significant marker.
The original microarray data was generated by Hancock et al., 2014.
Systematic	Chromosome	Transcript ID	UniRef based putative functional annotation	Systematic POCI	Superscaffold_AGP	start	end
CUST_44836_PI426222305	chr01	PGSC0003DMT400002277	Quinonprotein alcohol dehydrogenase	MICRO.1646.C2_2727	PGSC0003DMB000000467	37244576	37683008
CUST_35231_PI426222305	chr01	PGSC0003DMT400051531	Beta-1,3-glucanase	MICRO.2526.C3_401	PGSC0003DMB000000269	37952832	38859648
CUST_35241_PI426222305	chr01	PGSC0003DMT400090689	Glucan endo-1,3-beta-glucosidase, basic isoform 1		PGSC0003DMB000000269	37952832	38859648
CUST_35242_PI426222305	chr01	PGSC0003DMT400051530	Glucan endo-1,3-beta-glucosidase, basic isoform 2		PGSC0003DMB000000269	37952832	38859648
CUST_35239_PI426222305	chr01	PGSC0003DMT400051528	Lichenase		PGSC0003DMB000000269	37952832	38859648
CUST_35226_PI426222305	chr01	PGSC0003DMT400056235	Glucan endo-1,3-beta-glucosidase, basic vacuolar isoform GLB		PGSC0003DMB000000269	37952832	38859648
CUST_7368_PI426222305	chr01	PGSC0003DMT400052924	Protein ycf2		PGSC0003DMB000000031	41392448	42491904
CUST_4041_PI426222305	chr01	PGSC0003DMT400038934	30S ribosomal protein S11, chloroplastic		PGSC0003DMB000000015	44359904	47688576
CUST_4015_PI426222305	chr01	PGSC0003DMT400038941	ATPase		PGSC0003DMB000000015	44359904	47688576
CUST_4051_PI426222305	chr01	PGSC0003DMT400041008	Gene of unknown function		PGSC0003DMB000000015	44359904	47688576
CUST_4069_PI426222305	chr01	PGSC0003DMT400038942	Protein ycf2		PGSC0003DMB000000015	44359904	47688576
CUST_21800_PI426222305	chr02	PGSC0003DMT400055332	1-aminocyclopropane-1-carboxylate oxidase	bf_arrayxxx_0008a01.t7m.scf_238	PGSC0003DMB000000122	38101728	39706688
CUST_43428_PI426222305	chr02	PGSC0003DMT400032969	Conserved gene of unknown function	bf_stolxxxx_0025a05.t3m.scf_153	PGSC0003DMB000000423	39756672	39815648
CUST_43405_PI426222305	chr02	PGSC0003DMT400032992	Gene of unknown function		PGSC0003DMB000000423	39756672	39815648
CUST_40638_PI426222305	chr02	PGSC0003DMT400056441	28 kDa small subunit ribosomal protein	MICRO.15753.C1_1151	PGSC0003DMB000000359	40739008	41372864
CUST_49246_PI426222305	chr02	PGSC0003DMT400059600	MLO 8	bf_mxlfxxxx_0033e12.t3m.scf_507	PGSC0003DMB000000642	35377088	35612480
CUST_50255_PI426222305	chr02	PGSC0003DMT400072052	WPP domain-associated protein	bf_mxflxxxx_0070g09.t3m.scf_263	PGSC0003DMB000000706	37350048	37536256
CUST_44560_PI426222305	chr02	PGSC0003DMT400030806	Gene of unknown function	MICRO.2286.C110_386	PGSC0003DMB000000454	37586272	38051744
CUST_21754_PI426222305	chr02	PGSC0003DMT400055259	Guanine nucleotide regulatory protein	MICRO.7364.C1_989	PGSC0003DMB000000122	38101728	39706688
CUST_3812_PI426222305	chr02	PGSC0003DMT400045113	Conserved gene of unknown function		PGSC0003DMB000000013	41422880	41828800
CUST_43425_PI426222305	chr02	PGSC0003DMT400033015	Rhomboid family protein		PGSC0003DMB000000423	39756672	39815648
CUST_43439_PI426222305	chr02	PGSC0003DMT400033016	Rhomboid family protein		PGSC0003DMB000000423	39756672	39815648
CUST_50593_PI426222305	chr02	PGSC0003DMT400022365	NAC domain protein		PGSC0003DMB000000732	41878816	42042848
CUST_49232_PI426222305	chr02	PGSC0003DMT400059601	Powdery mildew resistance locus O protein		PGSC0003DMB000000642	35377088	35612480
CUST_43387_PI426222305	chr02	PGSC0003DMT400032944	Conserved gene of unknown function		PGSC0003DMB000000423	39756672	39815648
CUST_46018_PI426222305	chr06	PGSC0003DMT400038120	Glycoprotein	MICRO.1272.C2_547	PGSC0003DMB000000504	3667834	4051028
CUST_35039_PI426222305	chr06	PGSC0003DMT400005519	C-4 sterol methyl oxidase 2	MICRO.3098.C1_427	PGSC0003DMB000000266	1348815	2263750
CUST_34998_PI426222305	chr06	PGSC0003DMT400005518	C-4-methyl-sterase		PGSC0003DMB000000266	1348815	2263750
CUST_48122_PI426222305	chr06	PGSC0003DMT400065581	Late blight resistance protein Rpi-blb2	MICRO.11732.C1_1149	PGSC0003DMB000000584	4051530	4337092
CUST_11459_PI426222305	chr06	PGSC0003DMT400010678	Internal rotenone-insensitive NADH dehydrogenase	cPRO26I14TH_348	PGSC0003DMB000000052	2264252	3531976
CUST_11418_PI426222305	chr06	PGSC0003DMT400010676	Internal rotenone-insensitive NADH dehydrogenase		PGSC0003DMB000000052	2264252	3531976
CUST_49597_PI426222305	chr06	PGSC0003DMT400013660	Plant resistance protein		PGSC0003DMB000000665	4337592	4553768
CUST_39591_PI426222305	chr06	PGSC0003DMT400097008	Histone H4		PGSC0003DMB000000337	379064	1068826
CUST_11449_PI426222305	chr06	PGSC0003DMT400053172	40S ribosomal protein S8	MICRO.12193.C1_354	PGSC0003DMB000000052	2264252	3531976
CUST_11434_PI426222305	chr06	PGSC0003DMT400090090	Gene of unknown function		PGSC0003DMB000000052	2264252	3531976
CUST_30819_PI426222305	chr06	PGSC0003DMT400046207	Late embryogenis abundant protein 5	cPRO33B12TH_97	PGSC0003DMB000000208	4891704	5578084
CUST_30843_PI426222305	chr06	PGSC0003DMT400018812	Multidrug/pheromone exporter, MDR family, ABC transporter family		PGSC0003DMB000000208	4891704	5578084
CUST_35036_PI426222305	chr06	PGSC0003DMT400053747	NtEIG-E80 protein		PGSC0003DMB000000266	1348815	2263750
CUST_35021_PI426222305	chr06	PGSC0003DMT400053728	Photoassimilate-responsive protein PAR		PGSC0003DMB000000266	1348815	2263750
CUST_15305_PI426222305	chr07	PGSC0003DMT400057442	Extracellular ligand-gated ion channel	cPRO2M24TH_616	PGSC0003DMB000000076	52841088	54868992
CUST_15091_PI426222305	chr07	PGSC0003DMT400057441	Extracellular ligand-gated ion channel		PGSC0003DMB000000076	52841088	54868992
CUST_37622_PI426222305	chr07	PGSC0003DMT400049563	Mpv17 / PMP22 family protein	bf_arrayxxx_0105a03.t7m.scf_241	PGSC0003DMB000000302	51757216	52558720
CUST_15241_PI426222305	chr07	PGSC0003DMT400057240	Conserved gene of unknown function	bf_suspxxxx_0023G01.t3m.scf_365	PGSC0003DMB000000076	52841088	54868992
CUST_15127_PI426222305	chr07	PGSC0003DMT400057450	Dihydrolipoamide succinyltransferase component of 2-oxoglutarate dehydrogenase		PGSC0003DMB000000076	52841088	54868992
CUST_15192_PI426222305	chr07	PGSC0003DMT400057449	Dihydrolipoamide succinyltransferase component of 2-oxoglutarate dehydrogenase	MICRO.1286.C1_1838	PGSC0003DMB000000076	52841088	54868992
CUST_48268_PI426222305	chr07	PGSC0003DMT400002701	Glucose-6-phosphate/phosphate translocator 1, chloroplast	MICRO.4029.C1_965	PGSC0003DMB000000591	52559232	52840608
CUST_48238_PI426222305	chr07	PGSC0003DMT400002709	GTPase activating protein		PGSC0003DMB000000591	52559232	52840608
CUST_48236_PI426222305	chr07	PGSC0003DMT400002710	GTPase activating protein		PGSC0003DMB000000591	52559232	52840608
CUST_15154_PI426222305	chr07	PGSC0003DMT400057473	Conserved gene of unknown function	MICRO.16618.C1_785	PGSC0003DMB000000076	52841088	54868992
CUST_15246_PI426222305	chr07	PGSC0003DMT400096975	Tir-nbs resistance protein		PGSC0003DMB000000076	52841088	54868992
CUST_34175_PI426222305	chr07	PGSC0003DMT400030678	Cellulose synthase	SSBT002I14x.scf_101	PGSC0003DMB000000250	49337696	50313376
CUST_34195_PI426222305	chr07	PGSC0003DMT400030673	Cytochrome P-450	MICRO.697.C2_1	PGSC0003DMB000000250	49337696	50313376
CUST_34185_PI426222305	chr07	PGSC0003DMT400030674	Cytochrome P-450	cSTA34J16TH_54	PGSC0003DMB000000250	49337696	50313376
CUST_34211_PI426222305	chr07	PGSC0003DMT400030671	Cytochrome P-450	bf_lbchxxxx_0065f01.t3m.scf_257	PGSC0003DMB000000250	49337696	50313376
CUST_34216_PI426222305	chr07	PGSC0003DMT400030650	SGA	bf_cswbxxxx_0004c09.t3m.scf_321	PGSC0003DMB000000250	49337696	50313376
CUST_15153_PI426222305	chr07	PGSC0003DMT400057429	Trigger factor		PGSC0003DMB000000076	52841088	54868992
CUST_37638_PI426222305	chr07	PGSC0003DMT400049607	RNA binding protein	bf_mxflxxxx_0012h10.t3m.scf_276	PGSC0003DMB000000302	51757216	52558720
CUST_15055_PI426222305	chr07	PGSC0003DMT400057317	Oleosin 5		PGSC0003DMB000000076	52841088	54868992
CUST_34219_PI426222305	chr07	PGSC0003DMT400030676	2-oxoglutarate-dependent dioxygenase	MICRO.1608.C3_321	PGSC0003DMB000000250	49337696	50313376
CUST_26846_PI426222305	chr07	PGSC0003DMT400085311	Glucosyltransferase	BPLI8H7TH_200	PGSC0003DMB000000157	50313888	51707232
CUST_15211_PI426222305	chr07	PGSC0003DMT400057331	Fructose-bisphosphate aldolase	MICRO.4565.C1_1148	PGSC0003DMB000000076	52841088	54868992
CUST_18115_PI426222305	chr07	PGSC0003DMT400071048	9-cis-epoxycarotenoid dioxygenase	bf_mxflxxxx_0012d12.t3m.scf_300	PGSC0003DMB000000096	47483424	49282976
CUST_26825_PI426222305	chr07	PGSC0003DMT400094671	Leucine-rich repeat family protein	bf_ivrootxx_0061c03.t3m.scf_420	PGSC0003DMB000000157	50313888	51707232
CUST_37639_PI426222305	chr07	PGSC0003DMT400049494	Organic cation transporter		PGSC0003DMB000000302	51757216	52558720
CUST_37655_PI426222305	chr07	PGSC0003DMT400049495	Organic cation transporter	cPRO1D21TH_563	PGSC0003DMB000000302	51757216	52558720
CUST_48272_PI426222305	chr07	PGSC0003DMT400002711	GTPase activating protein	MICRO.1245.C1_471	PGSC0003DMB000000591	52559232	52840608
CUST_14910_PI426222305	chr07	PGSC0003DMT400057152	Lipopolysaccharide-binding protein		PGSC0003DMB000000076	52841088	54868992
CUST_15191_PI426222305	chr07	PGSC0003DMT400057150	Lipopolysaccharide-binding protein	bf_arrayxxx_0083a06.t3m.scf_712	PGSC0003DMB000000076	52841088	54868992
CUST_15298_PI426222305	chr07	PGSC0003DMT400057334	LRR receptor-like serine/threonine-protein kinase	bf_arrayxxx_0064b03.t7m.scf_75	PGSC0003DMB000000076	52841088	54868992
CUST_52009_PI426222305	chr07	PGSC0003DMT400068959	Ethylene-responsive transcription factor 4	bf_suspxxxx_0005B12.t3m.scf_243	PGSC0003DMB000000957	45452704	45504768
CUST_34205_PI426222305	chr07	PGSC0003DMT400030662	VQ motif family protein		PGSC0003DMB000000250	49337696	50313376
CUST_34217_PI426222305	chr07	PGSC0003DMT400030663	VQ motif-containing protein	MICRO.11688.C1_454	PGSC0003DMB000000250	49337696	50313376
CUST_37653_PI426222305	chr07	PGSC0003DMT400049598	50S ribosomal protein L24, chloroplastic	bf_mxlfxxxx_0061e01.t3m.scf_345	PGSC0003DMB000000302	51757216	52558720
CUST_37661_PI426222305	chr07	PGSC0003DMT400049597	50S ribosomal protein L24, chloroplastic		PGSC0003DMB000000302	51757216	52558720
CUST_15212_PI426222305	chr07	PGSC0003DMT400057466	Tetraacyldisaccharide 4'-kinase family protein	SDBN004B12u.scf_472	PGSC0003DMB000000076	52841088	54868992
CUST_26804_PI426222305	chr07	PGSC0003DMT400035351	Gene of unknown function		PGSC0003DMB000000157	50313888	51707232
CUST_15086_PI426222305	chr07	PGSC0003DMT400057468	Conserved gene of unknown function	MICRO.12590.C1_436	PGSC0003DMB000000076	52841088	54868992
CUST_37584_PI426222305	chr07	PGSC0003DMT400049642	Myosin VIII-B		PGSC0003DMB000000302	51757216	52558720
CUST_37676_PI426222305	chr07	PGSC0003DMT400049643	Myosin VIII-B	bf_ivrootxx_0034h06.t3m.scf_515	PGSC0003DMB000000302	51757216	52558720
CUST_15126_PI426222305	chr07	PGSC0003DMT400057507	Conserved gene of unknown function		PGSC0003DMB000000076	52841088	54868992
CUST_15098_PI426222305	chr07	PGSC0003DMT400057332	Fructose-bisphosphate aldolase		PGSC0003DMB000000076	52841088	54868992
CUST_17973_PI426222305	chr07	PGSC0003DMT400032376	Sodium/calcium exchanger family protein	MICRO.12592.C2_476	PGSC0003DMB000000096	47483424	49282976
CUST_15160_PI426222305	chr07	PGSC0003DMT400056999	Regulatory protein RecX		PGSC0003DMB000000076	52841088	54868992
CUST_23733_PI426222305	chr11	PGSC0003DMT400074648	NADH dehydrogenase subunit 5		PGSC0003DMB000000119	10117648	13787600
CUST_21586_PI426222305	chr11	PGSC0003DMT400023967	FIG4 AtFIG4	MICRO.17375.C1_1458	PGSC0003DMB000000009	12171056	16713912
CUST_21541_PI426222305	chr11	PGSC0003DMT400059855	Leucine-rich repeat transmembrane protein kinase	MICRO.13763.C1_1	PGSC0003DMB000000009	12171056	16713912
CUST_2626_PI426222305	chr11	PGSC0003DMT400031458	Conserved gene of unknown function		PGSC0003DMB000000131	14339088	7745480
CUST_2720_PI426222305	chr11	PGSC0003DMT400068733	ATP-dependent peptidase	MICRO.4901.C1_975	PGSC0003DMB000000133	14339088	9414056
CUST_23375_PI426222305	chr11	PGSC0003DMT400010172	Polyubiquitin	MICRO.1253.C2_966	PGSC0003DMB000000119	6201696	13787600
CUST_23570_PI426222305	chr11	PGSC0003DMT400015430	Cytochrome P450		PGSC0003DMB000000119	7879052	13787600
CUST_21526_PI426222305	chr11	PGSC0003DMT400023953	Conserved gene of unknown function	MICRO.11724.C2_239	PGSC0003DMB000000399	12171056	17394096
CUST_21564_PI426222305	chr11	PGSC0003DMT400024006	Conserved gene of unknown function	SSBN001M10u.scf_657	PGSC0003DMB000000134	12171056	11639656
CUST_23700_PI426222305	chr11	PGSC0003DMT400002384	Conserved gene of unknown function		PGSC0003DMB000000131	10117648	7745480
CUST_23264_PI426222305	chr11	PGSC0003DMT400002570	3-oxo-5-alpha-steroid 4-dehydrogenase family protein	MICRO.5772.C1_347	PGSC0003DMB000000119	6201696	13787600
CUST_23334_PI426222305	chr11	PGSC0003DMT400010194	Conserved gene of unknown function		PGSC0003DMB000000354	6201696	5575040
CUST_21561_PI426222305	chr11	PGSC0003DMT400023932	Small heat-shock protein homolog protein	MICRO.7372.C1_606	PGSC0003DMB000000549	12171056	6151696
