# Supplementary material for: Environmental and Genetic Factors Associated with Solanesol Accumulation in Potato Leaves
Source: Front Plant Sci. 2016 Aug 25;7:1263. doi: 10.3389/fpls.2016.01263 (PMC4996988; doi:10.3389/fpls.2016.01263)
Supplement: Supplementary file 4 [file Table4.XLSX]

## Sheet: Sheet1
Table S4. FPKM values of potato MEP pathway genes from DM and RH potato and various tissues and treatments. All data was obtained from the Spud DB database.
Gene	transcript_id	chr	start	stop	BV_A [DM Control (Salt; Mannitol, Whole Plant in vitro, Media B)]	BV_B [DM Salt - 150mM NaCl, 24hr]	BV_D [DM Control (IAA; GA3; BAP; ABA, Whole Plant in vitro, Media C)]	BV_H [DM BAP - 24hr, 10uM]	BV_K [DM Heat - 24hr, 35C]	BV_L [DM Leaves]	BV_N [DM Roots (in vitro, Media B)]	BV_O [DM Shoots (in vitro, Media B)]	BV_P_C [DM Mannitol - 260uM, 24hr]	BV_P_E [DM ABA - 24hr, 50uM]	BV_P_F [DM IAA - 24hr, 10uM]	BV_P_G [DM GA3 - 24hr, 50uM]	BV_P_I [DM Control (35C Treatment, Whole Plant in vitro, Media A)]	BV_P_M [DM Leaves - Wounding Secondary Tissue]	BV_P_P [DM Callus (10 & 11 wks old, Leaves & Stems, in vitro, Media D)]	BV_P_R [DM Tubers (Whole, Sample 1)]	BV_P_S [DM Tubers (Whole, Sample 2)]	BV_P_V [DM Sepals]	BV_P_X [DM Stamens]	BV_Q [DM Stolons (Above & Below Ground)]	BV_T [DM Whole Mature Flowers]	BV_U [DM Petioles]	BV_W [DM Petals]	BV_Y [DM Carpels]	BV_Z [DM Leaves - Wounding Primary Tissue]
DXS1	PGSC0003DMT400058821	chr01	59973727	59978058	84.5325	72.831	80.6917	16.4763	83.6958	68.1207	35.0033	84.923	70.8621	60.9703	79.2411	88.8956	49.2362	110.667	36.7088	5.57915	5.3893	138.221	23.4462	18.3615	71.1945	88.2148	113.429	143.944	73.0679
DXS2	PGSC0003DMT400041591	chr11	2114553	2119953	12.3318	10.4892	9.64696	1.35165	3.11313	12.617	7.92762	9.84164	12.2612	8.46013	8.82843	12.1405	8.28579	13.5762	0.861662	0.64243	0.264348	106.49	1629.06	5.37067	582.559	10.6527	246.603	107.152	11.3617
DXR	PGSC0003DMT400062965	chr03	54368643	54373791	65.8016	66.7177	72.7603	16.7925	100.55	97.2071	43.0394	75.8524	83.9776	76.5974	70.5002	72.0889	47.1428	168.705	32.2245	24.6758	18.8512	193.034	908.951	22.9782	410.877	42.1679	143.04	221.117	104.049
CMS	PGSC0003DMT400046906	chr01	79471582	79477144	8.99873	15.4783	16.7503	4.76789	10.3415	10.8682	3.57603	13.7199	11.7794	11.6308	15.838	10.9439	4.21915	5.7172	6.17711	2.00311	2.98542	6.10268	1.90782	1.08807	6.00636	5.16698	2.58786	3.49105	11.8323
CMK	PGSC0003DMT400058461	chr01	5424841	5431351	18.1327	32.8708	28.9706	7.94416	16.2338	14.401	10.8905	33.9722	17.6336	20.2115	27.9959	23.2092	9.52755	5.59147	8.10137	3.83736	6.93518	12.2711	48.8261	6.87959	52.5016	8.71924	13.6066	16.7777	14.9197
HDR	PGSC0003DMT400064783	chr01	85583198	85587798	89.9397	109.233	95.851	20.0532	110.229	267.144	153.08	131.889	107.311	145.988	109.075	105.214	124.215	276.712	49.484	59.7625	53.5163	262.505	1848.46	54.918	1010.49	88.2093	223.953	283.952	217.153
MCS	PGSC0003DMT400031768	chr08	55248492	55254596	17.7077	48.9773	49.4947	18.3819	41.1581	32.8652	26.3164	45.6482	39.2355	68.7275	42.0558	38.2051	19.3605	42.9207	13.7777	7.81206	11.0955	55.1214	77.5371	6.29167	65.4796	12.1656	16.1769	37.9651	45.9594
IDI	PGSC0003DMT400018755	chr04	50237810	50242482	62.8727	78.7505	73.4646	31.163	94.735	54.9986	95.5603	87.1286	43.1295	63.3398	83.3737	77.1962	55.7159	28.0076	68.848	39.7765	63.3873	88.9706	858.555	68.532	611.829	60.1324	88.7647	112.624	47.6742
GGPPS3	PGSC0003DMT400097473	chr02	40939135	40940224	63.1734	58.276	59.6661	7.02051	32.9093	115.385	17.5184	47.4366	45.9796	55.9925	65.0207	51.5429	20.2222	60.5675	13.9159	7.73385	14.7686	55.6599	317.925	9.64531	138.175	56.45	61.4503	37.7427	54.3764
SDS	PGSC0003DMT400018242	chr07	52190752	52195395	31.4557	47.7456	41.7995	12.9011	48.1195	74.9062	10.8866	47.0369	63.5595	26.7535	33.5969	59.2807	12.8727	172.662	8.17774	2.75458	3.07653	45.1034	73.7204	3.7965	48.4419	13.711	29.2094	20.8844	138.568
Gene	transcript_id	chr	start	stop	PE_BV_P_I [ DM Control (Paired Ends)]	PE_BV_P_M [DM Leaves - Wounding Secondary Tissue (Paired Ends)]	PE_BV_P_P [DM Callus (Paired Ends)]	PE_BV_P_S [DM tubers (Whole, Sample 2 (Paired Ends)]	PE_P_N2 [DM Roots (in vitro, Media B)]	PE_P_Q [DM Stolons (Above & Below Ground, Paired Ends)]	PE_P_T [DM Whole Mature Flowers (Paired Ends)]	PE_P_U [DM Petioles (Paired Ends)]
DXS1	PGSC0003DMT400058821	chr01	59973727	59978058	48.5877	108.879	36.8574	5.15298	82.1997	19.0198	74.0389	89.2773
DXS2	PGSC0003DMT400041591	chr11	2114553	2119953	7.00229	13.3987	1.27746	0.13853	2.35498	5.38068	570.264	9.89863
DXR	PGSC0003DMT400062965	chr03	54368643	54373791	44.5402	158.177	32.7314	19.2182	94.4437	23.6754	409.385	41.9387
CMS	PGSC0003DMT400046906	chr01	79471582	79477144	6.63481	5.97559	4.32497	4.37685	12.8551	2.74891	7.58395	6.21269
CMK	PGSC0003DMT400058461	chr01	5424841	5431351	10.0947	6.43602	8.53975	7.38695	18.6466	5.49711	61.0274	10.0941
HDR	PGSC0003DMT400064783	chr01	85583198	85587798	133.596	297.356	54.7594	56.0572	113.39	57.5136	1165.59	93.5536
MCS	PGSC0003DMT400031768	chr08	55248492	55254596	20.0015	41.1002	14.4284	11.2654	38.3428	7.03618	71.619	11.6708
IDI	PGSC0003DMT400018755	chr04	50237810	50242482	55.2729	26.7312	69.7978	59.7855	98.1171	67.4073	625.854	56.0297
GGPPS3	PGSC0003DMT400097473	chr02	40939135	40940224	18.0106	57.9103	13.3774	12.5643	34.608	10.5087	128.655	49.6005
SDS	PGSC0003DMT400018242	chr07	52190752	52195395	13.6888	166.209	6.75214	2.70045	49.4729	4.3771	47.0528	11.8394
	transcript_id	chr	start	stop	STD_AA [DM Control (Biotic Stress)]	STD_AB [DM P. infestans Infected Leaves (24hr/48hr/72hr)]	STD_AC [DM BABA Treated Leaves (24hr/48hr/72hr)]	STD_AD [DM BTH Treated Leaves (24hr/48hr/72hr)]	STD_AE [DM Mature Whole Fruit]	STD_AF [DM Immature Whole Fruit]	STD_AH [DM Inside of Fruit (Mesocarp & Endocarp)]
DXS1	PGSC0003DMT400058821	chr01	59973727	59978058	16.2545	12.8378	5.9553	19.5764	19.8337	63.5511	70.1209
DXS2	PGSC0003DMT400041591	chr11	2114553	2119953	27.4407	18.1748	48.9862	30.6396	1.23214	0.803567	0.176643
DXR	PGSC0003DMT400062965	chr03	54368643	54373791	58.7556	55.4608	44.5079	84.7054	253.716	165.974	184.633
CMS	PGSC0003DMT400046906	chr01	79471582	79477144	17.889	12.5588	4.905	18.5477	1.86047	2.27612	2.2655
CMK	PGSC0003DMT400058461	chr01	5424841	5431351	23.8821	19.5473	10.0185	31.9932	15.354	11.5495	8.92516
HDR	PGSC0003DMT400064783	chr01	85583198	85587798	218.072	174.725	166.15	328.682	86.7515	41.2879	45.6456
MCS	PGSC0003DMT400031768	chr08	55248492	55254596	96.182	72.4382	36.4507	95.2993	15.2412	21.4202	10.9921
IDI	PGSC0003DMT400018755	chr04	50237810	50242482	115.372	134.4	107.243	134.043	82.5402	37.1062	47.3577
GGPPS3	PGSC0003DMT400097473	chr02	40939135	40940224	84.5708	80.5216	96.484	85.717	24.2208	26.0416	23.0811
SDS	PGSC0003DMT400018242	chr07	52190752	52195395	48.3625	83.3367	53.5207	27.2764	10.3964	10.2825	6.52716
Gene	transcript_id	chr	start	stop	S1 [RH Flower]	S2 [RH Leaf]	S3 [RH Petiole]	S4 [RH Shoot Apex]	S5 [RH Stem]	S6 [RH Stolon]	S7 [RH Young Tuber]	S8 [RH Mature Tuber]	S9 [RH Root]	S10 [RH Stamen]	S11 [RH Water-Stressed Leaf]	S12 [RH Tuber Pith]	S13 [RH Tuber Peel]	S14 [RH Whole in vitro Plant]	S15 [RH Tuber Sprout]	S16 [RH Tuber Cortex]
DXS1	PGSC0003DMT400058821	chr01	59973727	59978058	106.25	134.758	75.2521	5.63155	70.1654	75.1257	8.42843	3.8671	39.5923	260.353	36.0806	3.2999	3.57637	97.5595	19.8417	5.4687
DXS2	PGSC0003DMT400041591	chr11	2114553	2119953	470.875	75.1498	13.5102	1.08109	24.0268	85.0069	3.3436	1.24104	10.5204	1083.53	16.0073	1.20691	3.12457	18.3361	12.2303	1.04512
DXR	PGSC0003DMT400062965	chr03	54368643	54373791	287.241	160.029	59.9455	27.7265	52.6089	104.317	27.8695	16.8573	40.4837	358.74	129.942	14.5308	21.7997	108.55	33.6593	17.2612
CMS	PGSC0003DMT400046906	chr01	79471582	79477144	3.23889	13.0308	6.91725	10.912	4.81695	18.748	9.86342	5.73925	2.68067	2.09759	7.98777	2.44918	3.37657	8.24692	4.36154	2.65808
CMK	PGSC0003DMT400058461	chr01	5424841	5431351	64.4749	18.1791	9.13727	17.4538	6.43174	25.8211	12.0053	10.5474	7.67071	80.3651	14.2487	7.63044	6.63881	11.0859	7.68654	7.78558
HDR	PGSC0003DMT400064783	chr01	85583198	85587798	520.871	341.751	71.3147	136.066	79.256	225.622	68.1315	77.3008	51.2078	995.464	342.016	74.2034	88.0354	137.386	69.5206	85.7104
MCS	PGSC0003DMT400031768	chr08	55248492	55254596	41.2602	48.1824	20.9272	33.5601	19.3619	30.6988	16.4313	16.0571	12.0591	51.8814	56.988	9.79066	15.4008	28.0584	14.8301	15.293
IDI	PGSC0003DMT400018755	chr04	50237810	50242482	231.792	99.8395	41.4566	66.8863	62.334	158.081	72.6775	46.0839	76.8082	615.892	87.1697	36.1692	32.9782	64.6756	76.5807	43.3781
GGPPS3	PGSC0003DMT400097473	chr02	40939135	40940224	58.3348	47.3867	30.3019	41.1038	35.14	32.551	26.3718	30.4527	10.0773	28.0707	22.7633	11.423	19.3047	31.8231	13.5688	15.7994
SDS	PGSC0003DMT400018242	chr07	52190752	52195395	30.6356	82.5632	21.542	4.47627	16.4351	9.55498	3.59023	2.28687	4.21178	26.9623	59.2925	2.86776	5.68193	59.8877	6.43553	2.02722
